# Supplementary material for: Comparison of cytokine/chemokine levels in aqueous humor of primary open-angle glaucoma patients with positive or negative outcome following trabeculectomy
Source: Biosci Rep. 2019 May 2;39(5):BSR20181894. doi: 10.1042/BSR20181894 (PMC6499456; doi:10.1042/BSR20181894)
Supplement: Supplementary file 1 [file bsr20181894_Supp1.xlsx]

## Sheet: array 6
	no fibrosis ("positiver Verlauf")										fibrosis ("negativer Verlauf")
Eotaxin 2	8	5	5	4	12	10	7	10	7	0		20	41	35	13	10
Eotaxin 3	6	5	6	5	12	18	5	2	18	12	20	20	18	23	14	13
il-1a	7	6	6	5	18	7	10	13	13	16	20	18	12	14	17	13
Leptin	7	6	3	3	21	20	0	0	2	2	24	19	29	29	17	16
light	9	8	6	3	22	20	0	0	4	2	23	19	33	36	9	9
mcp-1	7	5	7	5	19	18	0	0	0	0	18	16	35	35	10	11
mcp-2	8	8	6	5	12	19	0	0	4	4	24	20	28	27	14	13
mcp-3	1	1	1	1	6	4	0	0	2	1	6	6	15	12	10	5
mcp-4	4	3	3	2	13	10	0	0	0	1	13	11	14	12	2	10
PDGF-BB	6	3	3	3	7	14	0	0	6	12	15	12	30	29	15	16
rantes	9	7	7	7	13	22	0	0	11	21	23	21	30	31	14	13
SCF	6	4	5	5	10	18	0	0	2	6	20	17	19	22	13	7
SDF-1	6	5	4	4	7	14	0	0	3	5	18	16	15	19	10	5
TARC	7	5	3	3	16	14	0	0	3	3	19	17	15	16	10	6
tgf-b1	4	3	3	2	12	11	0	0	6	9	14	12	26	29	12	3
positive	116	98	108	102	107	103	101	101	105	106	102	97	100	100	104	105
blank	0	0	0	0	0	-1	-1	-3	-3	-1	0	-1	0	0	-1	0
blank	0	0	0	0	-1	-1	2	-2	-1	1	-1	-1	0	0	-2	0
blank	0	0	0	0	-1	-1	1	2	0	4	-1	-1	0	0	-2	-1
blank	1	1	1	1	2	2	57	40	18	43	2	1	0	0	2	3
negative	3	2	3	2	5	5	84	67	19	19	3	3	7	5	8	7
negative	0	0	0	0	0	0	41	32	-1	0	0	0	0	0	3	0
blank	0	0	0	0	0	0	3	2	-1	0	0	0	0	0	1	-1
Angiogenin	14	14	9	8	22	21	25	30	52	47	28	28	25	31	54	43
BDNF	8	9	7	7	23	24	30	29	21	29	24	24	23	27	30	27
BLC	5	5	4	3	16	16	24	18	7	13	15	13	13	15	1	4
BMP4	8	7	6	6	22	20	47	38	34	37	20	18	19	22	13	17
BMP6	3	3	3	2	10	10	36	31	16	17	9	9	13	15	-3	1
CKb8-1	5	5	5	5	18	16	68	63	45	42	21	17	31	32	2	9
CNTF	3	2	3	2	14	10	62	59	30	25	13	12	24	27	0	0
EGF	9	9	11	8	27	22	71	67	22	22	29	27	27	31	0	0
Eotaxin	3	3	2	2	12	12	86	80	12	8	12	11	11	14	0	0
FGF-6	8	6	5	5	19	17	15	2	25	14	18	18	17	29	4	0
FGF-7	4	4	3	3	15	14	0	0	8	5	12	14	6	5	0	0
Flt3L	6	6	4	4	18	17	0	0	10	7	17	18	4	7	0	0
Fractalkine	7	7	5	5	17	17	0	0	10	7	18	19	4	5	1	1
GCP-2	5	5	4	4	14	14	0	0	10	8	14	13	3	4	2	1
GDNF	8	7	5	5	19	18	14	12	14	9	18	18	4	6	4	3
GM-CSF	0	0	0	0	3	3	3	4	0	0	3	3	0	0	0	0
I-309	4	4	3	3	14	15	23	26	8	2	16	15	6	6	5	5
IFN-g	4	4	3	4	13	13	24	25	1	0	13	12	4	5	0	0
IGFBP-1	3	3	2	3	11	11	31	30	1	0	12	10	3	4	0	0
IGFBP-2	8	7	6	6	21	21	54	52	12	7	25	21	10	12	0	0
IGFBP-4	2	2	2	2	9	8	59	55	2	0	10	8	5	8	0	0
igf-1	5	6	3	2	19	17	0	0	0	0	19	19	7	7	2	4
il-10	0	0	0	0	4	3	0	0	0	0	4	4	1	1	0	0
il-13	1	1	1	1	5	4	0	0	0	0	4	4	3	3	0	0
il-15	7	8	5	5	21	19	0	0	1	0	21	21	5	5	0	0
il-16	8	7	6	5	20	18	0	0	4	1	21	20	5	5	1	0
il-1b	6	6	4	4	17	15	4	1	4	1	16	16	4	5	2	2
il-1ra	8	7	7	7	21	20	25	25	14	6	20	20	10	13	11	10
il-2	3	2	2	2	9	8	9	9	0	0	8	8	0	0	0	0
il-3	2	2	2	2	6	6	28	29	0	2	7	6	4	5	4	4
il-4	3	3	2	2	9	8	35	35	1	1	10	9	5	6	1	0
il-5	1	1	1	1	4	3	30	33	0	0	4	3	2	4	0	0
il-6	1	1	1	1	5	4	30	29	0	0	5	4	0	0	0	0
il-7	0	0	0	0	3	2	55	44	0	0	3	3	4	5	0	0
m-csf	6	7	6	5	21	19	19	10	9	7	21	18	21	19	19	8
mdc	7	7	6	6	22	21	29	22	13	11	23	22	21	20	15	13
mig	6	6	6	5	18	16	28	24	3	3	18	16	12	11	7	6
mip-1D	4	3	4	3	11	9	37	33	4	2	11	9	14	12	4	3
mip-3A	7	6	6	5	13	13	39	37	0	0	16	15	14	9	1	0
nap-2	7	6	5	5	18	17	62	59	5	8	23	20	18	15	0	0
nt-3	12	10	16	16	29	25	77	84	25	32	35	34	29	29	10	13
parc	5	5	4	4	13	12	75	94	14	30	14	19	27	24	0	1
tnf-b	8	6	8	6	21	18	28	26	21	28	22	21	13	15	18	18
tnf-a	3	2	3	3	11	9	0	0	1	2	13	11	2	4	3	4
tgf-b3	7	4	4	5	7	16	0	0	3	4	18	18	8	10	3	4

## Sheet: array 7
	no fibrosis ("positiver Verlauf")										fibrosis ("negativer Verlauf")
CTACK	7	5	8	8	0	0	0	0	10	9	13	11	25	20	15	14
Lymphotectin	7	9	9	9	0	0	5	10	11	17	15	13	23	23	19	17
Dtk	16	12	15	13	0	0	11	15	14	18	28	25	39	31	21	19
ICAM-3	5	5	6	6	0	0	0	0	9	6	10	9	26	24	22	19
EGF-R	4	3	5	4	0	0	0	0	3	4	10	10	20	16	8	8
IGFBP-3	6	6	9	8	0	0	1	4	5	10	11	11	23	22	21	17
Fas/TNFRSF6	14	13	17	17	12	11	17	19	16	12	29	27	33	30	40	40
IGF-1 SR	11	10	10	14	6	5	18	17	6	8	18	18	26	25	40	29
MIP-1beta	8	8	12	13	4	3	9	4	6	9	17	15	18	19	20	18
Acrp30Ag	5	5	7	7	0	0	5	4	5	4	12	12	16	17	15	19
IL-1 R4/ST2	8	7	9	8	5	4	17	15	0	1	19	19	22	21	38	28
FGF-9	14	14	18	15	13	11	22	22	12	17	25	24	30	28	47	43
MIP-1alpha	11	11	12	16	5	4	12	14	11	18	19	18	21	21	21	24
MIP-3beta	1	1	3	4	0	0	0	0	0	0	10	9	8	9	7	1
IL-1 RI	8	7	11	9	5	3	15	13	1	1	18	17	24	23	36	29
MSP-alpha	11	6	13	15	11	10	17	14	2	6	23	22	24	25	30	26
uPAR	4	6	8	8	0	0	9	8	3	4	12	10	20	18	18	17
IL-11	3	3	3	2	0	0	2	1	0	0	10	10	12	12	12	12
NT-4	10	7	17	14	10	9	17	16	8	7	23	23	26	26	31	29
VEGF	5	5	6	7	0	0	8	8	1	0	14	12	21	20	17	17
GITR-L	4	4	5	5	0	0	6	6	2	0	12	12	15	15	24	19
Osteoprotegerin	9	6	12	11	9	9	14	15	12	9	22	21	21	21	29	28
VEGF-D	14	10	13	11	11	8	23	23	9	7	23	20	28	28	34	31
Oncostatin M	13	11	15	14	12	9	21	22	17	18	23	22	25	23	34	29
IL-17	4	4	6	5	0	0	7	6	0	1	11	10	14	13	17	17
HGF	7	6	7	5	0	0	8	5	3	1	11	11	26	25	20	22
IL-8	7	7	8	7	0	0	9	8	4	5	13	14	28	27	33	27
I-TAC	6	7	8	6	0	0	3	7	19	24	14	12	20	21	13	7
TIMP-2	13	10	22	21	2	1	10	14	31	27	19	17	30	30	12	15
TRAIL R3	9	9	13	12	0	0	7	8	16	19	13	12	24	25	3	8
ICAM-1	12	10	11	10	0	0	0	1	12	15	12	13	26	21	16	26
TECK	5	5	5	5	0	0	12	19	14	10	9	9	22	23	7	13
ENA-78	12	11	14	14	5	5	14	17	20	18	18	17	33	29	31	41
IGFBP-6	10	9	12	12	4	2	11	16	12	16	15	14	21	20	31	27
Thrompbopoietin	2	1	2	2	0	0	0	0	1	2	3	2	5	5	0	0
FGF-4	27	28	33	29	29	31	42	44	31	28	33	34	44	40	74	73
TRAIL R4	10	11	17	14	2	0	10	10	8	10	17	14	28	27	18	20
RP	9	10	15	15	5	5	21	21	23	17	20	19	31	32	41	45
MIF	19	18	21	20	8	9	22	21	33	39	21	19	32	32	34	33
TIMP-1	18	13	28	25	13	13	28	27	47	46	27	21	34	34	33	39
Angiopoietin 2	9	11	15	14	0	0	15	13	18	9	13	13	21	21	40	35
GCSF	1	1	1	1	0	0	0	0	0	0	4	4	4	4	5	4
Amphiregulin	5	7	9	5	10	10	28	26	35	21	26	26	35	36	52	51
IL-12p40	19	18	17	15	11	12	31	25	15	18	25	24	30	30	47	46
Axl	9	9	11	11	0	0	18	18	21	12	15	13	26	25	38	34
GITR	12	11	15	15	4	3	25	23	13	9	19	18	30	25	41	37
IL-12p70	7	9	10	10	0	-1	20	16	6	9	15	15	18	18	28	28
bFGF	3	3	5	5	0	0	8	6	12	4	10	8	15	15	21	19
GRO	9	8	11	10	3	1	20	20	5	0	18	17	25	19	31	26
PIGF	5	6	8	7	0	0	14	13	9	11	13	11	15	13	21	15
b-NGF	6	5	6	6	0	0	14	11	16	6	10	10	20	22	25	23
GRO-alpha	7	6	10	10	0	0	18	19	4	0	14	14	28	25	27	24
IL-2 Ralpha	8	10	15	12	6	3	28	27	6	9	19	19	32	29	40	38
sgp130	9	11	13	12	5	6	26	25	12	16	23	20	24	23	30	22
BTC	14	14	15	18	5	4	40	36	27	17	15	17	39	41	31	39
HCC-4	7	6	9	8	0	0	23	23	6	2	13	13	26	24	27	28
IL-6 R	7	9	13	11	5	1	30	26	7	10	18	18	29	28	38	34
sTNF RII	16	17	19	20	8	6	44	46	20	28	25	22	32	34	44	38
CCL28	4	3	4	3	0	0	12	13	9	2	6	7	20	18	7	12
sTNF-RI	12	11	12	12	4	2	17	23	14	24	20	19	38	36	31	32
Positiv	105	112	108	108	102	104	103	90	102	99	118	103	101	101	85	98
sTNF-RI	12	11	12	12	4	2	17	23	14	24	20	19	38	36	31	32
Positiv	105	112	108	108	102	104	103	90	102	99	118	103	101	101	85	98

## Sheet: array 8
	no fibrosis ("positiver Verlauf")										fibrosis ("negativer Verlauf")
Positiv	100	113	100	111	104	103	100	99	111	105	100	111	99	101	107	104
Fas-Ligand	12	13	13	16	2	2	14	10	11	14	27	27	19	21	25	23
PDGF R beta	3	3	2	2	6	1	5	8	0	0	11	10	11	14	10	9
ICAM-2	14	13	12	17	6	3	10	16	18	12	29	27	18	19	28	26
LAP	9	7	10	6	2	12	10	13	10	10	26	23	27	28	25	23
Activin A	7	7	7	7	5	0	7	4	13	7	13	13	24	26	16	15
IGF II	3	2	2	3	9	8	14	7	10	10	32	32	30	33	34	29
Leptin R	3	3	4	3	1	8	0	7	0	0	19	17	33	36	18	17
ALCAM	9	8	9	9	7	1	16	10	11	5	16	17	26	33	19	18
IL-1R II	4	3	5	4	0	0	0	0	0	0	11	10	12	13	7	6
LIF	4	3	4	3	0	0	0	0	0	0	6	6	14	16	11	10
SCF R	8	8	7	7	15	26	15	15	10	10	28	23	33	38	28	23
CD80	8	8	8	10	12	7	18	16	9	1	21	22	33	35	24	20
L-Selectin	4	3	6	5	0	0	0	0	0	0	10	10	14	16	10	9
BMP-5	5	4	5	6	6	3	16	17	2	3	20	21	23	31	21	20
Siglec 5	12	12	12	11	4	10	13	15	0	0	24	22	32	38	26	24
MMP-1	5	5	7	7	3	5	8	4	0	0	21	20	23	29	23	21
TGF-alpha	17	18	16	14	5	7	10	13	0	0	29	27	27	31	31	29
IL-18 R beta	3	2	4	4	12	7	19	23	0	0	31	27	18	21	30	26
MMP13	2	2	3	3	2	2	11	0	0	0	16	15	14	16	17	16
MMP-3	3	2	4	5	0	3	4	2	0	0	10	8	6	6	11	10
CXCL-16	6	10	16	13	19	11	26	24	8	0	37	35	34	35	36	35
IL-2 R beta	4	5	3	2	1	5	4	1	0	0	12	10	8	11	14	12
DR6	7	5	0	1	12	9	11	14	3	0	21	20	24	24	21	21
IL 2R gamma	1	1	2	2	7	0	0	0	0	0	9	10	10	12	11	9
NGF R	1	1	3	3	5	8	0	0	0	0	12	12	8	9	13	11
Positiv	117	118	115	112	95	93	100	100	80	80	81	77	98	99	89	90
Fas-Ligand	12	13	13	16	2	2	14	10	11	14	27	27	19	21	25	23
PDGF R beta	3	3	2	2	6	1	5	8	0	0	11	10	11	14	10	9
ICAM-2	14	13	12	17	6	3	10	16	18	12	29	27	18	19	28	26
LAP	9	7	10	6	2	12	10	13	10	10	26	23	27	28	25	23
Activin A	7	7	7	7	5	0	7	4	13	7	13	13	24	26	16	15
IGF II	3	2	2	3	9	8	14	7	10	10	32	32	30	33	34	29
Leptin R	3	3	4	3	1	8	0	7	0	0	19	17	33	36	18	17
ALCAM	9	8	9	9	7	1	16	10	11	5	16	17	26	33	19	18
IL-1R II	4	3	5	4	0	0	0	0	0	0	11	10	12	13	7	6
LIF	4	3	4	3	0	0	0	0	0	0	6	6	14	16	11	10
SCF R	8	8	7	7	15	26	15	15	10	10	28	23	33	38	28	23
CD80	8	8	8	10	12	7	18	16	9	1	21	22	33	35	24	20
L-Selectin	4	3	6	5	0	0	0	0	0	0	10	10	14	16	10	9
BMP-5	5	4	5	6	6	3	16	17	2	3	20	21	23	31	21	20
Siglec 5	12	12	12	11	4	10	13	15	0	0	24	22	32	38	26	24
MMP-1	5	5	7	7	3	5	8	4	0	0	21	20	23	29	23	21
TGF-alpha	17	18	16	14	5	7	10	13	0	0	29	27	27	31	31	29
IL-18 R beta	3	2	4	4	12	7	19	23	0	0	31	27	18	21	30	26
MMP13	2	2	3	3	2	2	11	0	0	0	16	15	14	16	17	16
MMP-3	3	2	4	5	0	3	4	2	0	0	10	8	6	6	11	10
CXCL-16	6	10	16	13	19	11	26	24	8	0	37	35	34	35	36	35
IL-2 R beta	4	5	3	2	1	5	4	1	0	0	12	10	8	11	14	12
DR6	7	5	0	1	12	9	11	14	3	0	21	20	24	24	21	21
IL 2R gamma	1	1	2	2	7	0	0	0	0	0	9	10	10	12	11	9
NGF R	1	1	3	3	5	8	0	0	0	0	12	12	8	9	13	11
Endoglin	4	1	5	4	13	7	8	0	9	4	12	8	20	20	9	5
IL-21R	4	3	5	4	9	11	8	5	5	12	14	11	22	24	12	11
PDGF AA	15	13	20	22	44	44	34	42	23	30	32	31	61	58	32	33
VE-Cadherin	4	1	7	5	20	26	24	15	13	17	15	12	33	35	16	12
ErbB3	7	4	9	7	16	10	15	13	16	11	19	15	15	13	15	14
IL-5R alpha	4	3	5	4	1	3	1	0	6	0	5	4	11	11	9	9
PDGF-AB	10	10	13	12	26	18	20	29	10	13	28	26	40	33	24	20
VEGF R2	7	3	9	7	12	16	30	44	20	21	19	16	36	36	18	15
E-Selectin	10	10	6	5	1	0	8	6	9	10	17	13	7	10	12	11
IL-9	14	13	10	8	8	10	10	6	6	10	10	8	14	13	19	18
PDGF R alpha	4	4	5	5	9	6	10	14	10	5	13	10	21	22	10	9
VEGF R3	20	20	17	16	23	26	43	36	20	20	30	27	36	32	30	26
IP-10	11	9	12	8	11	17	15	14	10	10	11	11	21	23	33	31
PECAM-1	10	11	9	9	5	2	7	6	0	0	8	7	7	12	8	7
Prolaktin	13	12	12	11	20	25	37	33	10	10	24	22	21	21	25	22
IL-10 Rbeta	11	10	15	13	0	0	3	0	0	0	9	9	16	15	9	8
IL-13 R alpha2	3	3	5	4	1	0	11	7	0	0	25	22	32	31	24	22
M-CSF R	8	8	13	10	0	0	0	0	0	0	12	10	16	19	12	11
SDF-1 beta	9	10	11	9	0	12	16	14	9	9	19	16	27	30	20	17
BMP-7	6	6	7	7	2	1	10	16	0	0	12	13	27	28	14	12
IL-18 BP alpha	12	12	17	15	0	0	18	17	10	10	11	9	10	10	11	10
Cardiotrophin-1	3	3	3	3	3	5	26	19	2	0	17	19	17	33	21	18
TGF beta2	6	5	7	6	22	23	20	21	0	0	16	14	28	31	45	45
CD14	16	16	6	10	0	0	9	8	2	0	11	11	14	24	11	10
MMP-9	2	2	3	3	12	9	0	0	0	0	6	6	5	4	7	6
Tie-1	7	7	10	9	10	7	18	12	0	0	12	10	14	16	14	13
MPIF-1	3	3	2	2	10	11	0	0	0	0	8	7	4	4	8	8
Tie-2	10	9	7	7	26	21	24	28	0	0	18	17	25	26	21	19
TIMP-4	7	7	16	16	27	27	35	44	0	0	29	29	39	38	29	28
Positiv	117	118	115	112	95	93	100	100	80	80	81	77	98	99	89	90
Positiv	100	113	100	111	104	103	100	99	111	105	100	111	99	101	107	104

## Sheet: array 9
	no fibrosis ("positiver Verlauf")										fibrosis ("negativer Verlauf")
Adiposin	10	7	8	8	14	14	19	18	18	13	8	8	5	6	3	1
Growth hormone	3	3	4	3	6	7	8	7	8	6	4	4	1	2	0	0
MMP-7	8	7	10	9	13	12	15	12	9	8	9	5	2	1	1	0
BCAM	8	6	6	7	10	11	17	16	15	11	7	7	3	7	0	0
CD30	5	5	4	4	6	6	12	12	12	11	4	4	7	10	2	0
CD40	3	3	3	3	4	4	7	10	9	7	2	3	1	3	0	0
Fer RIIB/C	5	4	6	5	8	8	16	14	8	7	5	5	2	4	0	0
Ferritin	6	6	7	6	8	8	25	21	15	12	5	5	8	9	0	0
FLRG	1	1	1	1	2	2	18	17	3	2	1	1	0	0	0	0
Follistatin	7	5	3	2	8	7	24	18	11	11	5	4	7	9	0	0
Furin	15	13	16	13	24	18	6	3	40	24	18	14	7	37	36	19
Galectin-7	5	3	5	5	9	6	0	0	8	8	7	5	1	2	3	3
GDF-15	11	10	13	12	22	21	14	12	25	15	18	17	6	9	10	6
IL-10 R alpha	6	5	8	7	17	16	7	10	8	6	12	10	3	3	0	0
IL-22	4	3	4	4	8	8	14	14	5	4	5	5	0	0	0	0
IL28A	15	12	21	18	25	23	30	30	11	11	18	16	2	3	0	1
IL29	15	13	20	17	25	23	29	32	16	17	18	16	5	7	4	3
IL-31	4	4	5	4	9	8	17	12	4	4	6	5	0	1	0	0
Insulin	1	1	1	1	2	2	1	3	2	1	1	1	0	0	0	0
Luteinizing hormone	3	3	3	3	5	5	8	2	5	2	3	3	1	3	0	0
LIMPII	2	2	1	1	6	6	3	0	2	0	3	3	1	2	0	0
LYVE-1	2	2	2	2	5	3	0	0	7	5	3	3	0	0	4	2
Marapsin	4	4	7	6	9	8	0	0	7	5	7	6	1	1	1	2
MICA	5	4	6	6	10	8	0	0	7	7	7	7	1	2	1	2
MICB	5	5	6	5	14	12	5	0	6	6	9	8	0	0	0	1
MMP-2	6	6	8	7	12	12	16	10	5	5	9	8	2	2	0	1
MMP-8	6	5	9	7	14	14	15	13	5	4	8	8	2	2	0	1
MMP-10	3	3	4	4	6	6	9	2	2	2	4	4	0	0	0	0
NCAM-1	2	2	2	2	3	3	1	6	1	1	2	2	0	0	0	0
Nidogen-1	5	4	6	5	7	6	6	1	4	3	5	4	1	1	0	1
NrCAM	5	4	7	7	10	9	9	11	4	4	6	6	4	4	0	0
NRG 1beta1	3	3	5	5	8	6	6	6	2	1	5	4	2	3	0	0
Osteopontin	12	9	12	11	13	12	13	13	14	15	8	8	4	5	13	15
PAI-1	3	3	5	4	8	7	2	2	8	9	6	5	2	2	3	6
Platelet factor 4	2	1	2	1	3	2	0	0	2	2	2	1	0	0	1	0
PSA total	2	2	3	2	4	4	1	1	2	3	3	2	1	0	1	1
RAGE	3	3	4	3	9	6	0	3	4	4	5	4	2	1	1	0
RANK	3	3	3	2	6	5	0	3	3	3	4	4	1	0	0	0
Resistin	4	3	4	3	8	6	8	8	2	2	5	4	2	1	0	1
SAA	3	2	3	2	6	5	-4	-2	2	1	3	3	1	0	0	1
Siglec-9	6	5	7	5	11	10	-2	-1	3	2	7	6	3	2	1	1
TACE	5	5	7	6	9	8	5	8	6	5	6	6	5	5	3	6
TIM-1	2	2	4	2	6	5	0	0	2	2	4	4	2	0	0	0
TRAIL R2	4	4	7	4	10	8	12	13	5	5	7	7	9	2	2	1
Trappin-2	4	4	5	3	9	8	4	2	10	15	7	8	4	1	9	11
TREM-1	3	4	5	3	5	5	1	36	11	15	4	5	5	4	7	14
TSH	5	4	5	3	10	10	7	11	25	23	7	6	5	4	3	8
TSLP	2	2	2	1	5	4	1	2	4	6	3	2	2	2	0	3
VCAM-1	1	1	1	0	2	2	0	4	1	3	2	2	1	0	0	2
VEGF-C	6	5	5	3	12	10	16	16	7	11	8	7	5	5	4	8
XEDAR	7	7	6	3	10	8	14	16	6	11	7	6	7	7	7	9

## Sheet: array 10
	no fibrosis ("positiver Verlauf")										fibrosis ("negativer Verlauf")
positive	101	101	102	100	96	100	100	100	100	101	110	107	101	100	101	100
negative	2	2	1	1	0	0	18	16	11	17	1	1	-5	-5	25	19
negative	-1	0	0	0	0	0	-12	-13	-36	-37	0	0	-5	-5	-6	-5
blank	-1	-1	0	0	0	0	-18	-16	-40	-37	0	0	-5	-5	-8	-6
blank	-1	-1	0	0	0	0	-20	-16	-36	-21	0	0	-5	-5	-8	-5
blank	-1	-1	0	0	0	0	-19	-15	-34	36	0	0	-2	-2	-9	-5
blank	-1	-1	0	0	0	0	-14	-9	-29	27	0	0	8	18	-3	0
blank	0	0	0	0	0	0	-2	9	-21	44	0	0	-5	-5	0	3
blank	3	3	1	1	0	0	54	66	32	78	0	0	1	6	18	23
4-1_BB	4	4	3	4	7	7	0	0	0	0	6	5	1	2	0	0
ACE-2	5	7	8	9	7	8	0	0	0	0	6	7	0	0	0	0
alpha-Fetoprotein	3	3	3	4	3	4	0	0	0	0	3	3	12	13	5	5
Angiopoietin-1	5	5	5	7	8	9	0	0	0	0	5	7	0	0	4	4
Angiostatin	27	24	23	24	19	21	3	0	0	0	15	18	0	0	14	15
ANGPTL-4	7	7	7	8	9	11	0	0	0	0	7	9	0	0	7	5
bate 2M	51	44	44	44	71	75	50	40	0	0	55	57	48	50	26	17
Ca 125	9	4	7	6	7	6	17	10	8	13	5	4	0	0	18	9
CA 15-3	26	22	28	26	22	20	0	0	0	0	18	14	18	20	6	0
CA 19-9	7	6	10	9	10	10	0	0	0	0	9	7	9	7	0	0
Carbonic anhydraseIX	3	3	5	5	4	3	0	0	0	0	3	2	19	25	0	0
Cathepsin S	7	6	9	8	11	10	0	0	0	0	9	9	0	0	0	0
CCL14A	2	2	3	3	4	4	0	0	0	0	4	4	0	0	0	0
CCl21	23	21	29	27	48	40	6	6	0	0	45	38	0	0	22	17
CD23	14	11	15	16	22	19	0	0	0	0	18	15	7	8	7	3
CD40L	13	10	15	14	14	12	0	0	0	0	11	9	9	20	3	0
CEA	13	12	15	13	19	17	0	0	0	0	12	10	0	0	11	8
CEACAM-1	4	3	3	3	4	3	0	0	0	0	3	3	1	5	11	7
Cripto1	6	4	7	8	9	7	0	0	0	0	5	6	0	0	0	0
CRP	14	12	22	23	23	19	0	0	0	0	11	7	3	5	0	0
DAN	6	5	10	10	10	8	0	0	0	0	6	4	0	0	0	0
Decorin	20	19	29	28	31	27	0	0	0	0	21	15	10	17	0	0
DKK-1	5	4	8	6	8	7	0	0	0	0	6	6	0	0	0	0
DKK-3	28	22	29	25	39	34	0	0	0	0	26	22	0	0	0	0
DKK-4	8	7	11	9	11	10	0	0	0	0	8	8	0	0	0	0
DPPIV	2	2	3	3	2	2	0	0	0	0	2	1	0	0	0	0
E-Cadherin	7	6	10	8	9	9	0	0	0	0	8	7	0	1	0	0
EDA-A2	1	0	2	1	0	0	0	0	0	0	0	0	0	0	0	0
EG-VEGF	13	12	14	14	22	21	0	0	0	0	17	16	6	0	12	9
EpCAM	7	7	9	9	11	19	0	0	0	0	7	6	0	0	7	5
FSH	15	14	23	18	25	24	0	0	0	0	6	7	0	0	2	1
HB-EGF	11	11	16	15	21	17	0	0	0	0	8	5	22	31	0	0
hCGA intact	21	17	27	24	27	24	0	0	0	0	15	12	0	0	0	1
HVEM	11	9	14	13	16	14	0	0	0	0	13	9	0	0	0	0
IL-13RI	14	12	19	17	30	25	0	0	0	0	20	17	0	0	3	6
IL-17B	3	2	5	4	5	5	0	0	0	0	4	4	0	0	0	0
IL-17 C	15	13	21	19	28	24	0	0	0	0	20	17	0	0	2	2
IL-17F	5	4	6	6	8	6	0	0	0	0	6	6	2	0	0	0
IL-17R	9	8	14	13	13	10	0	20	0	0	10	8	14	16	4	8
Procalcitonin	5	7	7	7	8	7	15	17	0	0	6	6	14	9	6	9
PSA-free	8	4	11	9	18	16	17	16	0	2	10	7	52	51	0	5
S-100b	6	4	10	7	14	12	0	4	0	0	7	11	0	0	0	0
BCMA	4	4	2	3	5	5	0	0	0	0	15	15	46	49	28	18
beta IG-H3	6	6	14	13	13	10	28	20	10	10	8	7	0	0	8	0
ErbB2	4	4	7	6	8	9	9	16	10	10	2	4	0	0	0	0
Erythropoietin	13	12	23	16	12	13	16	13	10	10	3	4	0	3	0	0
Shh N	5	3	8	7	14	12	5	5	8	8	5	7	0	0	0	0
Thyroglobulin	8	5	13	9	13	14	8	9	10	10	6	7	0	0	0	0
Ubiquitin-1	9	6	14	13	18	19	8	9	10	10	9	7	0	0	0	3
PSA-free	8	4	11	9	18	16	17	16	0	2	10	7	52	51	0	5
S-100b	6	4	10	7	14	12	0	4	0	0	7	11	0	0	0	0
